# Supplementary material for: MiR-27a-3p enhances the cisplatin sensitivity in hepatocellular carcinoma cells through inhibiting PI3K/Akt pathway
Source: Biosci Rep. 2021 Dec 8;41(12):BSR20192007. doi: 10.1042/BSR20192007 (PMC8661504; doi:10.1042/BSR20192007)
Supplement: Supplementary files [file BSR-2019-2007_supp.zip]

Archive with 2 entries (2 files):
- BSR-2019-2007_supp.pdf
- BSR-2019-2007_suppSD.xlsx
