# Supplementary material for: MiR-27a-3p enhances the cisplatin sensitivity in hepatocellular carcinoma cells through inhibiting PI3K/Akt pathway
Source: Biosci Rep. 2021 Dec 8;41(12):BSR20192007. doi: 10.1042/BSR20192007 (PMC8661504; doi:10.1042/BSR20192007)
Supplement: Supplementary files [file BSR-2019-2007_supp.zip › BSR-2019-2007_suppSD.xlsx]

## Sheet: Sheet1
	癌组织
	Hybridization REF	27a3p expression		分期	N	M	T	Composite Element REF	years_to_birth	vital_status	days_to_death	days_to_last_followup	tumor_tissue_site	pathologic_stage	pathology_T_stage	pathology_N_stage	pathology_M_stage		gender	date_of_initial_pathologic_diagnosis	days_to_last_known_alive	radiation_therapy	histological_type	residual_tumor	race	ethnicity
	TCGA-BC-A5W4-01	6.65028	tcga-bc-a5w4	3	n1	m0	t3a	value	69	1	547	NA	liver	stage iiia	t3a	nx	m0		female	2011	NA	no	hepatocholangiocarcinoma (mixed)	r0	white	not hispanic or latino
	TCGA-ED-A66Y-01	6.86149	tcga-ed-a66y	3	n0	m0	t3a	value	51	1	296	NA	liver	stage iiia	t3a	n0	m0		male	2013	NA	no	hepatocellular carcinoma	r0	asian	not hispanic or latino
	TCGA-DD-AADN-01	7.03169	tcga-dd-aadn	4	n1	m1	t1	value	59	0	NA	898	liver	stage i	t1	nx	mx		male	2012	NA	no	hepatocellular carcinoma	r0	white	not hispanic or latino
	TCGA-CC-A5UD-01	7.03329	tcga-cc-a5ud	3	n0	m0	t3	value	45	1	304	NA	liver	stage iiia	t3	n0	m0		male	2012	NA	no	hepatocellular carcinoma	r1	white	not hispanic or latino
	TCGA-DD-AAVY-01	7.21245	tcga-dd-aavy	3	n0	m0	t3	value	56	0	NA	1970	liver	stage iiia	t3	n0	m0		female	2013	NA	no	hepatocellular carcinoma	r0	asian	not hispanic or latino
	TCGA-DD-AACV-01	7.25682	tcga-dd-aacv	1	n0	m0	t1	value	53	0	NA	1531	liver	stage i	t1	n0	mx		male	2012	NA	no	hepatocellular carcinoma	r0	asian	not hispanic or latino
	TCGA-FV-A496-01	7.26087	tcga-fv-a496	4	n1	m0	t1	value	84	0	NA	10	liver	stage i	t1	nx	m0		male	2012	NA	no	hepatocellular carcinoma	r0	asian	not hispanic or latino
	TCGA-BC-A69H-01	7.3493	tcga-bc-a69h	4	n1	m0	t2	value	64	0	NA	444	liver	stage ii	t2	nx	m0		male	2009	NA	no	hepatocellular carcinoma	r0	asian	not hispanic or latino
	TCGA-XR-A8TF-01	7.4258	tcga-xr-a8tf	1	n1	m1	t1	value	74	1	693	NA	liver	stage i	t1	nx	m0		male	2010	NA	no	hepatocellular carcinoma	r0	asian	not hispanic or latino
	TCGA-UB-A7MB-01	7.47649	tcga-ub-a7mb	4	n1	m1	t2	value	24	0	NA	601	liver	stage ii	t2	nx	m0		female	2012	NA	NA	hepatocellular carcinoma	r0	white	not hispanic or latino
	TCGA-DD-AADJ-01	7.48494	tcga-dd-aadj	1	n0	m0	t1	value	70	0	NA	1066	liver	stage i	t1	n0	m0		male	2013	NA	no	hepatocellular carcinoma	r0	white	not hispanic or latino
	TCGA-DD-AAE6-01	7.49605	tcga-dd-aae6	1	n0	m0	t1	value	59	0	NA	141	liver	stage i	t1	n0	mx		male	2012	NA	no	hepatocellular carcinoma	r0	white	hispanic or latino
	TCGA-LG-A6GG-01	7.51111	tcga-lg-a6gg	4	n0	m0	t2	value	79	0	NA	387	liver	stage ii	t2	nx	mx		male	2013	NA	no	hepatocellular carcinoma	r0	white	not hispanic or latino
	TCGA-DD-AAD6-01	7.51782	tcga-dd-aad6	3	n0	m0	t3a	value	66	0	NA	672	liver	stage iiia	t3a	n0	m0		female	2011	NA	no	hepatocellular carcinoma	r0	asian	not hispanic or latino
	TCGA-DD-A11B-01	7.5193	tcga-dd-a11b		n0	m0	t1	value	73	1	14	NA	liver	stage i	t1	n0	m0		female	2012	NA	no	hepatocellular carcinoma	r0	asian	not hispanic or latino
	TCGA-DD-A4NP-01	7.52858	tcga-dd-a4np	1	n0	m0	t1	value	32	0	NA	3308	liver	stage i	t1	n0	m0		female	2013	NA	no	hepatocellular carcinoma	r0	white	not hispanic or latino
	TCGA-DD-AADQ-01	7.54345	tcga-dd-aadq	2	n0	m0	t2	value	59	0	NA	436	liver	stage ii	t2	n0	m0		male	2011	NA	no	hepatocellular carcinoma	r0	asian	not hispanic or latino
	TCGA-ZP-A9D4-01	7.55878	tcga-zp-a9d4	1	n1	m1	t1	value	64	0	NA	395	liver	NA	t1	nx	m0		male	2005	NA	no	hepatocellular carcinoma	rx	white	not hispanic or latino
	TCGA-DD-AAW1-01	7.57961	tcga-dd-aaw1	3	n0	m0	t3	value	55	0	NA	1989	liver	stage iiia	t3	n0	m0		male	2005	NA	no	hepatocellular carcinoma	r0	white	not hispanic or latino
	TCGA-DD-A73D-01	7.58232	tcga-dd-a73d	4	n1	m1	t2	value	68	0	NA	693	liver	stage ii	t2	nx	m0		male	2013	NA	no	hepatocellular carcinoma	r0	asian	not hispanic or latino
	TCGA-G3-A7M5-01	7.59815	tcga-g3-a7m5	1	n1	m1	t1	value	76	0	NA	447	liver	stage i	t1	nx	mx		female	2012	NA	no	hepatocellular carcinoma	r0	white	not hispanic or latino
	TCGA-DD-AAE1-01	7.60235	tcga-dd-aae1	1	n0	m0	t1	value	52	0	NA	552	liver	stage i	t1	n0	m0		male	2009	NA	no	hepatocellular carcinoma	r0	asian	not hispanic or latino
	TCGA-DD-AACS-01	7.62656	tcga-dd-aacs	1	n0	m0	t1	value	39	0	NA	1804	liver	stage i	t1	n0	mx		female	2012	NA	no	hepatocellular carcinoma	r0	white	not hispanic or latino
	TCGA-RC-A7S9-01	7.64521	tcga-rc-a7s9	1	n0	m0	t1	value	47	0	NA	640	liver	stage i	t1	n0	mx		male	2013	NA	no	hepatocellular carcinoma	r0	asian	not hispanic or latino
	TCGA-5R-AA1C-01	7.6535	tcga-5r-aa1c	2	n0	m0	t2	value	57	0	NA	520	liver	stage ii	t2	n0	m0		male	2013	NA	no	hepatocellular carcinoma	r0	asian	not hispanic or latino
	TCGA-FV-A4ZQ-01	7.67178	tcga-fv-a4zq	1	n1	m0	t1	value	52	0	NA	12	liver	stage i	t1	nx	m0		male	2009	NA	no	hepatocellular carcinoma	r0	asian	not hispanic or latino
	TCGA-BW-A5NO-01	7.68585	tcga-bw-a5no	4	n1	m0	t3a	value	50	0	NA	20	liver	stage iiia	t3a	nx	m0		female	2012	NA	no	hepatocellular carcinoma	r0	asian	not hispanic or latino
	TCGA-DD-AADO-01	7.6931	tcga-dd-aado	1	n0	m0	t1	value	55	0	NA	453	liver	stage i	t1	n0	m0		male	2013	NA	no	hepatocellular carcinoma	r0	white	not hispanic or latino
	TCGA-DD-AAD0-01	7.69978	tcga-dd-aad0	1	n0	m0	t1	value	73	0	NA	137	liver	stage i	t1	n0	m0		male	2012	NA	NA	hepatocellular carcinoma	r0	white	not hispanic or latino
	TCGA-DD-AACK-01	7.71219	tcga-dd-aack	1	n0	m0	t1	value	70	0	NA	9	liver	stage i	t1	n0	mx		male	2010	NA	no	hepatocellular carcinoma	rx	black or african american	not hispanic or latino
	TCGA-DD-AADR-01	7.75778	tcga-dd-aadr	1	n0	m0	t1	value	58	0	NA	2028	liver	stage i	t1	n0	m0		male	2013	NA	no	hepatocellular carcinoma	r0	asian	not hispanic or latino
	TCGA-BC-A10Z-01	7.76239	tcga-bc-a10z		n0	m1	t1	value	62	1	34	NA	liver	stage i	t1	n0	m0		female	2010	NA	no	hepatocellular carcinoma	r0	asian	not hispanic or latino
	TCGA-G3-A25S-01	7.76995	tcga-g3-a25s	1	n0	m0	t1	value	64	1	416	NA	liver	stage i	t1	n0	m0		male	2008	NA	no	hepatocellular carcinoma	r0	asian	not hispanic or latino
	TCGA-CC-A7IK-01	7.7703	tcga-cc-a7ik	3	n0	m0	t3	value	59	1	262	NA	liver	stage iiia	t3	n0	m0		male	2009	NA	no	hepatocellular carcinoma	r0	asian	not hispanic or latino
	TCGA-DD-AAVX-01	7.77993	tcga-dd-aavx	2	n0	m0	t2	value	38	0	NA	1718	liver	stage ii	t2	n0	mx		female	2003	NA	no	hepatocellular carcinoma	r0	white	not hispanic or latino
	TCGA-UB-A7MC-01	7.80831	tcga-ub-a7mc	3	n0	m0	t3a	value	59	0	NA	500	liver	stage iiia	t3a	n0	m0		male	2009	NA	no	hepatocellular carcinoma	r1	white	not hispanic or latino
	TCGA-DD-AACW-01	7.83863	tcga-dd-aacw	1	n0	m0	t1	value	43	0	NA	1424	liver	stage i	t1	n0	m0		male	2013	NA	no	hepatocellular carcinoma	r0	asian	not hispanic or latino
	TCGA-DD-AACB-01	7.84966	tcga-dd-aacb	1	n0	m0	t1	value	74	0	NA	2324	liver	stage i	t1	n0	m0		male	2008	NA	yes	hepatocellular carcinoma	r0	asian	not hispanic or latino
	TCGA-G3-A5SK-01	7.87562	tcga-g3-a5sk	1	n1	m0	t1	value	58	0	NA	744	liver	stage i	t1	nx	mx		male	2013	NA	no	hepatocellular carcinoma	r0	white	not hispanic or latino
	TCGA-DD-AACG-01	7.87898	tcga-dd-aacg	2	n0	m0	t2	value	52	1	469	NA	liver	stage ii	t2	n0	m0		male	2010	NA	no	hepatocellular carcinoma	r0	asian	not hispanic or latino
	TCGA-DD-A73B-01	7.89125	tcga-dd-a73b	1	n0	m0	t1	value	72	1	283	NA	liver	stage i	t1	n0	m0		female	2008	NA	no	hepatocellular carcinoma	r0	asian	not hispanic or latino
	TCGA-2Y-A9GZ-01	7.89306	tcga-2y-a9gz	4	n1	m1	t2	value	82	1	848	NA	liver	stage ii	t2	nx	m0		male	2012	NA	no	hepatocellular carcinoma	r0	white	not hispanic or latino
	TCGA-DD-AADD-01	7.89413	tcga-dd-aadd	1	n0	m0	t1	value	51	0	NA	1231	liver	stage i	t1	n0	m0		male	2008	NA	no	hepatocellular carcinoma	r0	asian	not hispanic or latino
	TCGA-DD-AADE-01	7.9004	tcga-dd-aade	1	n0	m0	t1	value	50	0	NA	1202	liver	stage i	t1	n0	m0		female	2012	NA	no	hepatocellular carcinoma	r0	white	hispanic or latino
	TCGA-DD-A4NO-01	7.90554	tcga-dd-a4no	1	n0	m0	t1	value	65	0	NA	2245	liver	stage i	t1	n0	mx		female	2007	NA	no	hepatocellular carcinoma	r0	white	not hispanic or latino
	TCGA-DD-AAVU-01	7.90742	tcga-dd-aavu	2	n0	m0	t2	value	46	0	NA	2202	liver	stage ii	t2	n0	m0		male	2011	NA	no	hepatocellular carcinoma	r0	asian	not hispanic or latino
	TCGA-XR-A8TC-01	7.94839	tcga-xr-a8tc	1	n1	m1	t1	value	43	0	NA	1339	liver	stage i	t1	nx	m0		male	2011	NA	no	hepatocellular carcinoma	r0	asian	not hispanic or latino
	TCGA-DD-AADF-01	7.95934	tcga-dd-aadf	1	n0	m0	t1	value	64	1	115	NA	liver	stage i	t1	n0	m0		male	2007	NA	no	hepatocellular carcinoma	r0	white	not hispanic or latino
	TCGA-DD-AAC8-01	7.97502	tcga-dd-aac8	1	n0	m0	t1	value	72	1	16	NA	liver	stage i	t1	n0	m0		male	2008	NA	no	hepatocellular carcinoma	r0	asian	not hispanic or latino
	TCGA-G3-A25U-01	7.98369	tcga-g3-a25u	1	n0	m0	t1	value	63	0	NA	1636	liver	stage i	t1	n0	mx		female	2011	NA	no	hepatocellular carcinoma	r0	white	hispanic or latino
	TCGA-DD-AAED-01	7.98723	tcga-dd-aaed	1	n0	m0	t1	value	51	0	NA	763	liver	stage i	t1	n0	m0		female	2011	NA	no	hepatocellular carcinoma	r0	asian	not hispanic or latino
	TCGA-BC-A69I-01	8.01619	tcga-bc-a69i	1	n0	m0	t1	value	69	0	NA	387	liver	stage i	t1	n0	m0		male	2008	NA	no	hepatocellular carcinoma	r0	asian	not hispanic or latino
	TCGA-QA-A7B7-01	8.04711	tcga-qa-a7b7	2	n1	m1	t2	value	48	0	NA	94	liver	stage ii	t2	nx	m0		female	2007	NA	no	hepatocellular carcinoma	r0	asian	not hispanic or latino
	TCGA-DD-A11A-01	8.06595	tcga-dd-a11a		n0	m0	t1	value	67	0	NA	79	liver	stage i	t1	n0	m0		male	2012	NA	no	hepatocellular carcinoma	r0	asian	not hispanic or latino
	TCGA-EP-A2KB-01	8.07617	tcga-ep-a2kb	4	n1	m0	t1	value	46	1	596	NA	liver	stage i	t1	nx	m0		male	2013	NA	no	hepatocellular carcinoma	r0	white	NA
	TCGA-DD-AAE9-01	8.09045	tcga-dd-aae9	1	n0	m0	t1	value	69	0	NA	722	liver	stage i	t1	n0	mx		male	2013	NA	no	hepatocellular carcinoma	rx	black or african american	not hispanic or latino
	TCGA-BW-A5NP-01	8.09664	tcga-bw-a5np	2	n0	m1	t2	value	26	0	NA	0	liver	stage iv	t2	n0	m0		male	2004	NA	NA	hepatocellular carcinoma	r0	black or african american	not hispanic or latino
	TCGA-DD-AADS-01	8.09673	tcga-dd-aads	1	n0	m0	t1	value	63	0	NA	474	liver	stage i	t1	n0	mx		female	2011	NA	no	hepatocellular carcinoma	r0	white	not hispanic or latino
	TCGA-DD-A1EE-01	8.11899	tcga-dd-a1ee		n0	m0	t3	value	73	1	349	NA	liver	stage iiia	t3	n0	m0		male	2012	NA	no	hepatocellular carcinoma	r0	asian	not hispanic or latino
	TCGA-DD-A4NN-01	8.14133	tcga-dd-a4nn	1	n0	m0	t1	value	56	1	899	NA	liver	stage i	t1	n0	m1		female	2010	NA	no	hepatocellular carcinoma	rx	white	hispanic or latino
	TCGA-CC-A7IL-01	8.14674	tcga-cc-a7il	3	n0	m0	t3	value	61	1	278	NA	liver	stage iiia	t3	n0	m0		male	2013	NA	no	hepatocellular carcinoma	r0	asian	not hispanic or latino
	TCGA-UB-A7MF-01	8.15125	tcga-ub-a7mf	3	n1	m1	t3a	value	56	1	214	NA	liver	stage iiia	t3a	nx	m0		male	2006	NA	no	hepatocellular carcinoma	r0	white	not hispanic or latino
	TCGA-DD-A3A8-01	8.15345	tcga-dd-a3a8		n0	m0	t2	value	75	1	11	NA	liver	stage ii	t2	n0	m0		female	2004	NA	no	hepatocellular carcinoma	r0	white	not hispanic or latino
	TCGA-DD-A4NF-01	8.16774	tcga-dd-a4nf	1	n0	m0	t1	value	72	0	NA	942	liver	stage i	t1	n0	m0		male	2013	NA	no	hepatocellular carcinoma	r0	asian	not hispanic or latino
	TCGA-DD-AAVP-01	8.17267	tcga-dd-aavp	1	n0	m0	t1	value	48	0	NA	2752	liver	stage i	t1	n0	mx		male	2013	NA	no	hepatocellular carcinoma	r0	white	not hispanic or latino
	TCGA-RC-A6M4-01	8.18707	tcga-rc-a6m4	3	n1	m0	t3	value	74	0	NA	22	liver	stage iiia	t3	nx	m0		male	2001	NA	no	hepatocellular carcinoma	r0	white	not hispanic or latino
	TCGA-DD-AACD-01	8.20452	tcga-dd-aacd	1	n0	m0	t1	value	48	1	381	NA	liver	stage i	t1	n0	m0		male	2011	NA	no	hepatocellular carcinoma	r0	white	not hispanic or latino
	TCGA-EP-A12J-01	8.20801	tcga-ep-a12j		n1	m1	t1	value	62	0	NA	570	liver	stage i	t1	nx	m0		male	2007	NA	no	hepatocellular carcinoma	r0	asian	not hispanic or latino
	TCGA-DD-A11C-01	8.21428	tcga-dd-a11c		n0	m0	t1	value	69	0	NA	662	liver	stage i	t1	n0	mx		female	2010	NA	NA	hepatocellular carcinoma	r1	white	not hispanic or latino
	TCGA-DD-AAEH-01	8.23496	tcga-dd-aaeh	1	n0	m0	t1	value	73	0	NA	784	liver	stage i	t1	n0	m0		male	2008	NA	no	hepatocellular carcinoma	r0	asian	not hispanic or latino
	TCGA-DD-A3A2-01	8.24478	tcga-dd-a3a2		n0	m0	t1	value	76	1	2131	NA	liver	stage i	t1	n0	mx		male	2010	NA	no	hepatocellular carcinoma	r0	black or african american	not hispanic or latino
	TCGA-G3-A5SL-01	8.26078	tcga-g3-a5sl	2	n1	m0	t2	value	70	0	NA	621	liver	stage ii	t2	nx	m0		male	2006	NA	no	hepatocellular carcinoma	rx	white	not hispanic or latino
	TCGA-2Y-A9GU-01	8.26845	tcga-2y-a9gu	4	n1	m0	t1	value	55	0	NA	1939	liver	stage i	t1	nx	m0		male	2012	NA	no	hepatocellular carcinoma	r0	asian	not hispanic or latino
	TCGA-K7-A6G5-01	8.28377	tcga-k7-a6g5	1	n0	m1	t1	value	66	0	NA	512	liver	stage i	t1	n0	m0		female	1998	NA	no	hepatocellular carcinoma	r0	white	not hispanic or latino
	TCGA-CC-5258-01	8.28459	tcga-cc-5258	2	n0	m0	t2	value	48	1	129	NA	liver	stage ii	t2	n0	m0		male	2012	NA	no	hepatocellular carcinoma	r0	white	not hispanic or latino
	TCGA-DD-AADL-01	8.30554	tcga-dd-aadl	1	n0	m0	t1	value	58	0	NA	636	liver	stage i	t1	n0	mx		female	2009	NA	no	hepatocellular carcinoma	r0	white	not hispanic or latino
	TCGA-DD-AACA-01	8.30924	tcga-dd-aaca	1	n0	m0	t1	value	65	0	NA	2301	liver	stage i	t1	n0	mx		male	2013	NA	no	hepatocellular carcinoma	rx	white	not hispanic or latino
	TCGA-G3-AAV4-01	8.32252	tcga-g3-aav4	1	n0	m0	t1	value	83	1	27	NA	liver	stage i	t1	n0	m0		male	2010	NA	no	hepatocellular carcinoma	rx	asian	not hispanic or latino
	TCGA-DD-A4NI-01	8.32378	tcga-dd-a4ni	2	n1	m0	t2	value	67	0	NA	816	liver	stage ii	t2	nx	m0		male	2012	NA	no	hepatocellular carcinoma	r0	asian	not hispanic or latino
	TCGA-CC-A8HU-01	8.32509	tcga-cc-a8hu	3	n0	m0	t3	value	39	1	344	NA	liver	stage iiia	t3	n0	m0		male	2008	NA	no	hepatocellular carcinoma	r0	asian	not hispanic or latino
	TCGA-DD-AACT-01	8.32748	tcga-dd-aact	1	n0	m0	t1	value	69	0	NA	1562	liver	stage i	t1	n0	m0		female	2012	NA	no	hepatocellular carcinoma	r0	white	not hispanic or latino
	TCGA-DD-AADG-01	8.33318	tcga-dd-aadg	3	n0	m0	t3a	value	70	0	NA	1145	liver	stage iiia	t3a	n0	m0		male	2011	NA	no	hepatocellular carcinoma	r0	white	not hispanic or latino
	TCGA-CC-A8HS-01	8.34714	tcga-cc-a8hs	4	n1	m0	t3	value	18	1	300	NA	liver	stage iiic	t3	n1	m0		female	2013	NA	no	hepatocellular carcinoma	r0	asian	not hispanic or latino
	TCGA-DD-AADA-01	8.35071	tcga-dd-aada	1	n0	m0	t1	value	66	0	NA	1233	liver	stage i	t1	n0	m0		female	2010	NA	no	hepatocellular carcinoma	r0	asian	not hispanic or latino
	TCGA-DD-A118-01	8.35205	tcga-dd-a118		n0	m0	t2	value	77	0	NA	3437	liver	stage ii	t2	n0	m0		male	2011	NA	no	hepatocellular carcinoma	r0	asian	not hispanic or latino
	TCGA-DD-AAW2-01	8.36313	tcga-dd-aaw2	1	n0	m0	t1	value	69	0	NA	1855	liver	stage i	t1	n0	m0		male	2013	NA	no	hepatocellular carcinoma	r0	asian	not hispanic or latino
	TCGA-G3-A7M8-01	8.36521	tcga-g3-a7m8	1	n1	m0	t1	value	31	0	NA	430	liver	stage i	t1	nx	m0		female	2011	NA	no	hepatocellular carcinoma	r0	asian	not hispanic or latino
	TCGA-DD-AAD8-01	8.36698	tcga-dd-aad8	1	n0	m0	t1	value	73	0	NA	1219	liver	stage i	t1	n0	m0		female	2003	NA	no	hepatocellular carcinoma	r0	white	not hispanic or latino
	TCGA-CC-5264-01	8.37087	tcga-cc-5264	3	n0	m0	t3	value	71	1	102	NA	liver	stage iiia	t3	n0	m0		male	2009	NA	no	hepatocellular carcinoma	r0	asian	not hispanic or latino
	TCGA-G3-AAV0-01	8.37718	tcga-g3-aav0	1	n0	m0	t1	value	58	0	NA	476	liver	stage i	t1	n0	mx		male	2013	NA	no	hepatocellular carcinoma	rx	asian	not hispanic or latino
	TCGA-DD-AADB-01	8.3947	tcga-dd-aadb	1	n0	m0	t1	value	51	0	NA	1242	liver	stage i	t1	n0	m0		female	2011	NA	no	hepatocellular carcinoma	r0	asian	not hispanic or latino
	TCGA-DD-A4NL-01	8.40579	tcga-dd-a4nl	1	n0	m0	t1	value	46	0	NA	1711	liver	stage i	t1	n0	m0		male	2010	NA	no	hepatocellular carcinoma	rx	asian	not hispanic or latino
	TCGA-G3-AAV5-01	8.40581	tcga-g3-aav5	2	n0	m0	t2	value	67	0	NA	354	liver	stage ii	t2	n0	m0		male	2013	NA	no	hepatocellular carcinoma	r0	asian	not hispanic or latino
	TCGA-DD-A3A3-01	8.40863	tcga-dd-a3a3		n0	m1	t1	value	45	1	535	NA	liver	stage i	t1	n0	m0		male	2011	NA	no	hepatocellular carcinoma	r0	asian	not hispanic or latino
	TCGA-DD-A4NV-01	8.41196	tcga-dd-a4nv	3	n0	m0	t3	value	61	0	NA	2398	liver	stage iiia	t3	n0	m0		male	2007	NA	no	hepatocellular carcinoma	r0	white	not hispanic or latino
	TCGA-DD-AADY-01	8.41491	tcga-dd-aady	1	n1	m0	t1	value	55	0	NA	555	liver	stage i	t1	n0	m0		male	2013	NA	yes	hepatocellular carcinoma	r0	white	not hispanic or latino
	TCGA-BC-A10Y-01	8.41631	tcga-bc-a10y		n1	m1	t4	value	76	1	711	NA	liver	NA	t4	nx	m0		male	1999	NA	NA	hepatocellular carcinoma	r0	asian	not hispanic or latino
	TCGA-DD-A4NG-01	8.42839	tcga-dd-a4ng	3	n0	m0	t3a	value	77	1	802	NA	liver	stage iiia	t3a	nx	m0		male	2007	NA	no	hepatocellular carcinoma	r0	white	not hispanic or latino
	TCGA-ED-A8O6-01	8.43807	tcga-ed-a8o6	3	n0	m0	t3a	value	50	1	56	NA	liver	stage iiia	t3a	n0	m0		female	2013	NA	no	hepatocellular carcinoma	r0	asian	not hispanic or latino
	TCGA-DD-AACY-01	8.44147	tcga-dd-aacy	1	n0	m0	t1	value	61	0	NA	1450	liver	stage i	t1	n0	mx		male	2002	NA	no	hepatocellular carcinoma	r0	white	not hispanic or latino
	TCGA-FV-A23B-01	8.44886	tcga-fv-a23b		n0	m0	t2	value	70	1	1852	NA	liver	stage ii	t2	n0	m0		male	2011	NA	no	hepatocellular carcinoma	r0	white	not hispanic or latino
	TCGA-DD-AAW3-01	8.46383	tcga-dd-aaw3	1	n0	m0	t1	value	69	0	NA	1633	liver	stage i	t1	n0	m0		female	2013	NA	no	hepatocellular carcinoma	r0	asian	not hispanic or latino
	TCGA-DD-A39W-01	8.47246	tcga-dd-a39w		n0	m0	t3	value	29	1	827	NA	liver	stage iii	t3	n0	m0		male	2010	NA	no	hepatocellular carcinoma	r0	asian	not hispanic or latino
	TCGA-NI-A8LF-01	8.47375	tcga-ni-a8lf	1	n1	m0	t1	value	74	0	NA	799	liver	stage i	t1	nx	m0		female	2005	NA	no	hepatocellular carcinoma	r0	white	not hispanic or latino
	TCGA-G3-AAV2-01	8.47428	tcga-g3-aav2	1	n0	m0	t1	value	50	0	NA	372	liver	stage i	t1	n0	m0		male	2009	NA	no	hepatocellular carcinoma	r0	asian	not hispanic or latino
	TCGA-DD-AACJ-01	8.48645	tcga-dd-aacj	2	n0	m0	t2	value	75	0	NA	2102	liver	stage ii	t2	n0	m0		female	1995	NA	NA	hepatocellular carcinoma	r0	white	not hispanic or latino
	TCGA-DD-A73E-01	8.50116	tcga-dd-a73e	1	n0	m0	t1	value	66	0	NA	44	liver	stage i	t1	n0	mx		male	2012	NA	no	hepatocellular carcinoma	r0	white	not hispanic or latino
	TCGA-G3-A5SI-01	8.53448	tcga-g3-a5si		n0	m0	t2	value	44	1	768	NA	liver	stage ii	t2	n0	m0		male	2013	NA	no	hepatocellular carcinoma	r0	white	not hispanic or latino
	TCGA-DD-AAVZ-01	8.537	tcga-dd-aavz	1	n0	m0	t1	value	38	0	NA	1900	liver	stage i	t1	n0	m0		male	2008	NA	no	hepatocellular carcinoma	r0	asian	not hispanic or latino
	TCGA-G3-A6UC-01	8.54158	tcga-g3-a6uc	3	n0	m0	t3b	value	65	0	NA	671	liver	stage iiib	t3b	n0	m0		male	2012	NA	no	hepatocellular carcinoma	r0	white	not hispanic or latino
	TCGA-DD-AACU-01	8.54417	tcga-dd-aacu	1	n0	m0	t1	value	59	0	NA	1567	liver	stage i	t1	n0	m0		male	2011	NA	no	hepatocellular carcinoma	r0	asian	not hispanic or latino
	TCGA-EP-A26S-01	8.5567	tcga-ep-a26s		n0	m1	t1	value	70	0	NA	608	liver	stage i	t1	n0	m0		male	2009	NA	no	hepatocellular carcinoma	r0	asian	not hispanic or latino
	TCGA-BC-A8YO-01	8.55935	tcga-bc-a8yo	4	n0	m0	t4	value	66	0	NA	562	liver	stage iiic	t4	n0	m0		male	2012	NA	no	hepatocellular carcinoma	r0	white	not hispanic or latino
	TCGA-DD-AACI-01	8.56343	tcga-dd-aaci	2	n0	m0	t2	value	69	0	NA	1618	liver	stage ii	t2	n0	m0		male	2010	NA	no	hepatocellular carcinoma	r0	asian	not hispanic or latino
	TCGA-DD-AAE7-01	8.58268	tcga-dd-aae7	1	n0	m0	t1	value	72	0	NA	644	liver	stage i	t1	n0	mx		male	2011	NA	no	hepatocellular carcinoma	NA	white	not hispanic or latino
	TCGA-2Y-A9H9-01	8.59259	tcga-2y-a9h9	1	n0	m1	t1	value	70	0	NA	697	liver	stage i	t1	n0	m0		female	2013	NA	no	hepatocellular carcinoma	r0	white	not hispanic or latino
	TCGA-DD-AAE2-01	8.62796	tcga-dd-aae2	1	n0	m0	t1	value	51	0	NA	638	liver	stage i	t1	n0	m0		male	2008	NA	no	hepatocellular carcinoma	r0	asian	not hispanic or latino
	TCGA-RG-A7D4-01	8.63324	tcga-rg-a7d4	2	n0	m0	t2	value	69	0	NA	1098	liver	stage ii	t2	n0	m0		male	2012	NA	no	hepatocellular carcinoma	r0	asian	not hispanic or latino
	TCGA-ED-A8O5-01	8.64433	tcga-ed-a8o5	3	n0	m0	t3a	value	59	0	NA	406	liver	stage iiia	t3a	n0	mx		male	2011	NA	no	hepatocellular carcinoma	r0	white	not hispanic or latino
	TCGA-DD-AADU-01	8.66276	tcga-dd-aadu	2	n0	m0	t2	value	60	0	NA	554	liver	stage ii	t2	n0	m0		male	2013	NA	no	hepatocellular carcinoma	r0	asian	not hispanic or latino
	TCGA-DD-AAE4-01	8.66307	tcga-dd-aae4	1	n0	m0	t1	value	49	0	NA	608	liver	stage i	t1	n0	m0		male	2012	NA	no	hepatocellular carcinoma	r0	black or african american	not hispanic or latino
	TCGA-DD-AACE-01	8.67487	tcga-dd-aace	1	n0	m0	t1	value	62	0	NA	2184	liver	stage i	t1	n0	m0		female	2013	NA	no	hepatocellular carcinoma	r0	asian	not hispanic or latino
	TCGA-2Y-A9GY-01	8.68062	tcga-2y-a9gy	2	n1	m0	t2	value	64	1	757	NA	liver	stage ii	t2	nx	m0		male	2013	NA	no	hepatocellular carcinoma	r0	asian	not hispanic or latino
	TCGA-DD-A4NE-01	8.68835	tcga-dd-a4ne	3	n0	m0	t3a	value	75	1	660	NA	liver	stage iiia	t3a	n0	m0		female	2013	NA	no	hepatocellular carcinoma	r0	asian	not hispanic or latino
	TCGA-ZP-A9D0-01	8.6892	tcga-zp-a9d0	1	n1	m1	t1	value	67	0	NA	1091	liver	NA	t1	nx	m0		male	2008	NA	no	hepatocellular carcinoma	r0	asian	not hispanic or latino
	TCGA-DD-AACO-01	8.68949	tcga-dd-aaco	1	n0	m0	t1	value	40	0	NA	1876	liver	stage i	t1	n0	mx		female	2007	NA	no	hepatocellular carcinoma	r0	white	not hispanic or latino
	TCGA-BC-A10U-01	8.6993	tcga-bc-a10u		n1	m1	t2	value	69	1	837	NA	liver	NA	t2	nx	m0		female	2011	NA	no	hepatocellular carcinoma	r0	white	hispanic or latino
	TCGA-CC-A123-01	8.71659	tcga-cc-a123	3	n0	m0	t3	value	24	0	NA	219	liver	stage iiia	t3	n0	mx		female	2011	NA	no	hepatocellular carcinoma	r0	black or african american	not hispanic or latino
	TCGA-DD-AAEA-01	8.7324	tcga-dd-aaea	1	n0	m0	t1	value	65	0	NA	575	liver	stage i	t1	n0	m0		male	2009	NA	no	hepatocellular carcinoma	r0	asian	not hispanic or latino
	TCGA-DD-AACQ-01	8.73914	tcga-dd-aacq	2	n0	m0	t2	value	50	1	432	NA	liver	stage ii	t2	n0	mx		male	2000	NA	no	hepatocellular carcinoma	r1	white	not hispanic or latino
	TCGA-BC-A216-01	8.74532	tcga-bc-a216		n1	m0	t3	value	62	0	NA	1351	liver	stage iiia	t3	nx	m0		female	2010	NA	no	hepatocellular carcinoma	rx	asian	not hispanic or latino
	TCGA-ES-A2HS-01	8.74672	tcga-es-a2hs	1	n1	m1	t1	value	80	1	688	NA	liver	stage i	t1	nx	m0		male	2012	NA	no	hepatocellular carcinoma	r0	asian	not hispanic or latino
	TCGA-DD-A1EL-01	8.74812	tcga-dd-a1el		n0	m0	t2	value	23	1	415	NA	liver	stage ii	t2	n0	m0		male	2009	NA	no	hepatocellular carcinoma	r0	asian	not hispanic or latino
	TCGA-ED-A459-01	8.7522	tcga-ed-a459	2	n0	m0	t2	value	47	0	NA	910	liver	stage ii	t2	n0	m0		female	2008	NA	no	hepatocellular carcinoma	r0	white	NA
	TCGA-ZS-A9CE-01	8.75433	tcga-zs-a9ce	4	n1	m0	t2	value	79	0	NA	1241	liver	stage ii	t2	nx	mx		male	2008	NA	NA	hepatocellular carcinoma	r0	white	not hispanic or latino
	TCGA-DD-AACP-01	8.75542	tcga-dd-aacp	1	n0	m0	t1	value	64	0	NA	415	liver	stage i	t1	n0	m0		male	2009	NA	no	hepatocellular carcinoma	r0	black or african american	not hispanic or latino
	TCGA-DD-AADM-01	8.76082	tcga-dd-aadm	2	n0	m0	t2	value	58	1	12	NA	liver	stage ii	t2	n0	m0		male	2012	NA	yes	hepatocellular carcinoma	r0	asian	not hispanic or latino
	TCGA-BC-A3KF-01	8.76447	tcga-bc-a3kf	1	n1	m0	t1	value	66	0	NA	8	liver	stage i	t1	nx	mx		female	2011	NA	no	hepatocellular carcinoma	r0	white	not hispanic or latino
	TCGA-2Y-A9H1-01	8.76578	tcga-2y-a9h1	1	n1	m1	t1	value	58	1	1229	NA	liver	stage i	t1	nx	m0		male	2009	NA	no	hepatocellular carcinoma	r0	asian	not hispanic or latino
	TCGA-DD-AAEB-01	8.76723	tcga-dd-aaeb	1	n0	m0	t1	value	60	0	NA	478	liver	stage i	t1	n0	m0		male	2012	NA	no	hepatocellular carcinoma	r0	asian	not hispanic or latino
	TCGA-BC-A3KG-01	8.76735	tcga-bc-a3kg	2	n0	m0	t2	value	68	0	NA	680	liver	stage ii	t2	n0	m0		female	2011	NA	NA	hepatocellular carcinoma	r0	white	NA
	TCGA-DD-AACF-01	8.77091	tcga-dd-aacf	1	n0	m0	t1	value	68	1	365	NA	liver	stage i	t1	n0	mx		male	2010	NA	no	hepatocellular carcinoma	r0	white	not hispanic or latino
	TCGA-LG-A9QC-01	8.7761	tcga-lg-a9qc	1	n1	m0	t1	value	48	0	NA	425	liver	stage i	t1	nx	m0		male	2012	NA	no	hepatocellular carcinoma	r0	asian	not hispanic or latino
	TCGA-DD-AAEK-01	8.78171	tcga-dd-aaek	2	n0	m0	t2	value	51	0	NA	1067	liver	stage ii	t2	n0	m0		female	2011	NA	no	hepatocellular carcinoma	r0	white	not hispanic or latino
	TCGA-DD-A73F-01	8.78896	tcga-dd-a73f	1	n0	m0	t1	value	77	0	NA	1085	liver	stage i	t1	n0	m0		male	2008	NA	no	hepatocellular carcinoma	r0	asian	not hispanic or latino
	TCGA-G3-AAV1-01	8.79464	tcga-g3-aav1	4	n0	m0	t4	value	51	1	359	NA	liver	stage iiic	t4	n0	m0		male	2013	NA	no	hepatocellular carcinoma	r0	white	not hispanic or latino
	TCGA-LG-A9QD-01	8.79693	tcga-lg-a9qd	3	n0	m0	t3a	value	68	0	NA	366	liver	stage iiia	t3a	n0	m0		male	2010	NA	no	hepatocellular carcinoma	r0	asian	not hispanic or latino
	TCGA-DD-A73A-01	8.80377	tcga-dd-a73a	1	n0	m0	t1	value	71	0	NA	728	liver	stage i	t1	n0	m0		female	2010	NA	no	hepatocellular carcinoma	r0	white	not hispanic or latino
	TCGA-RC-A7SB-01	8.81193	tcga-rc-a7sb	2	n0	m0	t2	value	53	0	NA	588	liver	stage ii	t2	n0	m0		male	2013	NA	no	hepatocellular carcinoma	r0	asian	not hispanic or latino
	TCGA-CC-A8HV-01	8.81222	tcga-cc-a8hv	2	n0	m0	t2	value	51	1	279	NA	liver	stage ii	t2	n0	m0		male	2013	NA	no	hepatocellular carcinoma	r0	white	hispanic or latino
	TCGA-KR-A7K2-01	8.81279	tcga-kr-a7k2	1	n0	m0	t1	value	64	0	NA	829	liver	stage i	t1	n0	m0		male	2012	NA	no	hepatocellular carcinoma	r0	white	not hispanic or latino
	TCGA-G3-A3CJ-01	8.81518	tcga-g3-a3cj	2	n0	m0	t2	value	52	0	NA	594	liver	stage ii	t2	n0	m0		male	2012	NA	no	hepatocellular carcinoma	r0	asian	not hispanic or latino
	TCGA-DD-A1EJ-01	8.82141	tcga-dd-a1ej		n1	m0	t1	value	71	1	1005	NA	liver	stage iiic	t1	n1	m0		female	2013	NA	no	hepatocellular carcinoma	r0	asian	not hispanic or latino
	TCGA-DD-AAEE-01	8.82526	tcga-dd-aaee	1	n0	m0	t1	value	55	0	NA	810	liver	stage i	t1	n0	m0		male	2013	NA	no	hepatocholangiocarcinoma (mixed)	r0	white	NA
	TCGA-KR-A7K7-01	8.83726	tcga-kr-a7k7	2	n0	m0	t2	value	61	0	NA	951	liver	stage ii	t2	n0	m0		male	2011	NA	no	hepatocellular carcinoma	r0	american indian or alaska native	not hispanic or latino
	TCGA-G3-A3CK-01	8.85242	tcga-g3-a3ck	1	n0	m0	t1	value	61	0	NA	585	liver	stage i	t1	n0	m0		female	2008	NA	no	hepatocellular carcinoma	r0	white	not hispanic or latino
	TCGA-CC-A9FW-01	8.85477	tcga-cc-a9fw	3	n0	m0	t3	value	68	0	NA	248	liver	stage iiia	t3	n0	m0		male	2012	NA	no	hepatocellular carcinoma	r0	asian	not hispanic or latino
	TCGA-NI-A4U2-01	8.86221	tcga-ni-a4u2	3	n1	m0	t3	value	71	1	1791	NA	liver	stage iiia	t3	nx	m0		female	2012	NA	no	hepatocellular carcinoma	r0	white	NA
	TCGA-CC-A9FS-01	8.86279	tcga-cc-a9fs	2	n0	m0	t2	value	55	0	NA	211	liver	stage ii	t2	n0	m0		male	2011	NA	no	hepatocellular carcinoma	r0	asian	not hispanic or latino
	TCGA-DD-AADV-01	8.88841	tcga-dd-aadv	1	n0	m0	t1	value	50	0	NA	574	liver	stage i	t1	n0	m0		male	2013	NA	no	hepatocellular carcinoma	r0	asian	not hispanic or latino
	TCGA-XR-A8TE-01	8.89396	tcga-xr-a8te	3	n0	m0	t3	value	16	0	NA	925	liver	stage iiia	t3	n0	mx		male	2005	NA	no	hepatocellular carcinoma	r0	white	not hispanic or latino
	TCGA-2Y-A9H0-01	8.8951	tcga-2y-a9h0	3	n0	m0	t3	value	49	0	NA	3675	liver	stage iiia	t3	n0	m0		male	2013	NA	no	hepatocellular carcinoma	r0	asian	not hispanic or latino
	TCGA-CC-A9FU-01	8.89735	tcga-cc-a9fu	3	n0	m0	t3a	value	52	0	NA	0	liver	stage iiia	t3a	n0	m0		male	2013	NA	no	hepatocellular carcinoma	r0	asian	not hispanic or latino
	TCGA-CC-A7IH-01	8.9087	tcga-cc-a7ih	3	n0	m0	t3	value	58	0	NA	365	liver	stage iiia	t3	n0	mx		male	2012	NA	no	hepatocellular carcinoma	r0	white	hispanic or latino
	TCGA-MI-A75G-01	8.91273	tcga-mi-a75g	2	n0	m0	t2	value	63	0	NA	698	liver	stage ii	t2	n0	m0		male	2004	NA	no	hepatocellular carcinoma	r0	white	hispanic or latino
	TCGA-BW-A5NQ-01	8.91682	tcga-bw-a5nq	1	n1	m1	t1	value	63	0	NA	0	liver	stage i	t1	nx	m0		female	2013	NA	NA	hepatocellular carcinoma	r0	asian	not hispanic or latino
	TCGA-2Y-A9HA-01	8.9286	tcga-2y-a9ha	2	n1	m1	t2	value	70	1	36	NA	liver	stage ii	t2	nx	m0		male	2013	NA	no	hepatocellular carcinoma	r0	asian	not hispanic or latino
	TCGA-DD-AAE3-01	8.93536	tcga-dd-aae3	1	n0	m0	t1	value	50	0	NA	566	liver	stage i	t1	n0	m0		male	2012	NA	no	hepatocellular carcinoma	r0	white	not hispanic or latino
	TCGA-2Y-A9H7-01	8.93829	tcga-2y-a9h7	1	n0	m1	t1	value	81	0	NA	1168	liver	stage i	t1	n0	mx		male	2010	NA	NA	hepatocellular carcinoma	rx	white	not hispanic or latino
	TCGA-DD-A1EA-01	8.94184	tcga-dd-a1ea	2	n0	m0	t2	value	68	0	NA	2415	liver	stage ii	t2	n0	mx		male	2012	NA	no	hepatocellular carcinoma	r0	white	not hispanic or latino
	TCGA-MR-A520-01	8.94468	tcga-mr-a520	1	n1	m0	t1	value	58	0	NA	229	liver	stage i	t1	nx	m0		male	2013	NA	no	hepatocellular carcinoma	r0	asian	not hispanic or latino
	TCGA-CC-5259-01	8.94804	tcga-cc-5259	4	n0	m0	t4	value	60	0	NA	250	liver	stage iiic	t4	n0	mx		female	2011	NA	no	hepatocellular carcinoma	r0	white	not hispanic or latino
	TCGA-RC-A7SF-01	8.94952	tcga-rc-a7sf	1	n0	m0	t1	value	66	0	NA	579	liver	stage i	t1	n0	m0		male	2002	NA	no	hepatocellular carcinoma	r0	asian	not hispanic or latino
	TCGA-DD-AACH-01	8.95686	tcga-dd-aach	2	n0	m0	t2	value	69	1	195	NA	liver	stage ii	t2	n0	mx		male	2012	NA	no	hepatocellular carcinoma	NA	white	not hispanic or latino
	TCGA-DD-A3A5-01	8.95887	tcga-dd-a3a5		n0	m0	t3	value	66	1	3125	NA	liver	stage iii	t3	n0	m0		female	2010	NA	no	hepatocellular carcinoma	r0	asian	not hispanic or latino
	TCGA-DD-AAEI-01	8.96838	tcga-dd-aaei	1	n0	m0	t1	value	72	0	NA	1531	liver	stage i	t1	n0	m0		male	2012	NA	no	hepatocellular carcinoma	r0	asian	not hispanic or latino
	TCGA-DD-A4NR-01	8.96951	tcga-dd-a4nr	1	n0	m0	t1	value	85	1	9	NA	liver	stage i	t1	n0	m0		male	2008	NA	no	hepatocellular carcinoma	r0	asian	not hispanic or latino
	TCGA-DD-AADI-01	8.97942	tcga-dd-aadi	1	n0	m0	t1	value	43	0	NA	1085	liver	stage i	t1	n0	m0		female	1996	NA	no	hepatocellular carcinoma	r0	white	not hispanic or latino
	TCGA-2Y-A9H4-01	8.98494	tcga-2y-a9h4	4	n1	m0	t1	value	68	0	NA	1452	liver	stage i	t1	n0	m0		male	2010	NA	no	hepatocellular carcinoma	r0	asian	not hispanic or latino
	TCGA-GJ-A6C0-01	8.98535	tcga-gj-a6c0	2	n1	m1	t2	value	75	1	31	NA	liver	stage ii	t2	nx	m0		female	2005	NA	no	hepatocellular carcinoma	r0	white	not hispanic or latino
	TCGA-CC-A5UE-01	8.99697	tcga-cc-a5ue	4	n0	m0	t4	value	48	1	272	NA	liver	stage iiib	t4	n0	m0		female	2011	NA	no	hepatocellular carcinoma	r0	asian	not hispanic or latino
	TCGA-ED-A7PY-01	9.00706	tcga-ed-a7py	2	n1	m0	t2	value	20	0	NA	390	liver	stage ii	t2	nx	mx		male	2010	NA	no	hepatocellular carcinoma	r0	black or african american	not hispanic or latino
	TCGA-2Y-A9HB-01	9.01643	tcga-2y-a9hb	1	n1	m1	t1	value	66	0	NA	260	liver	stage i	t1	nx	mx		female	2012	NA	no	hepatocellular carcinoma	rx	white	not hispanic or latino
	TCGA-DD-AAVS-01	9.0192	tcga-dd-aavs	1	n0	m0	t1	value	56	0	NA	1823	liver	stage i	t1	n0	m0		male	2012	NA	no	hepatocellular carcinoma	r0	asian	not hispanic or latino
	TCGA-WJ-A86L-01	9.02613	tcga-wj-a86l	1	n1	m0	t1	value	68	0	NA	345	liver	stage i	t1	nx	m0		female	2013	NA	no	hepatocellular carcinoma	r0	asian	not hispanic or latino
	TCGA-G3-A25Z-01	9.04527	tcga-g3-a25z	1	n0	m0	t1	value	58	0	NA	655	liver	stage i	t1	n0	mx		male	2012	NA	no	hepatocellular carcinoma	r0	NA	hispanic or latino
	TCGA-DD-AAC9-01	9.05058	tcga-dd-aac9	1	n0	m0	t1	value	51	0	NA	347	liver	stage i	t1	n0	m0		male	2007	NA	no	hepatocellular carcinoma	r0	asian	not hispanic or latino
	TCGA-EP-A2KA-01	9.07448	tcga-ep-a2ka	3	n1	m0	t3a	value	52	1	627	NA	liver	stage iiia	t3a	nx	mx		female	2013	NA	no	hepatocellular carcinoma	r0	white	not hispanic or latino
	TCGA-DD-A1EF-01	9.08543	tcga-dd-a1ef	1	n0	m0	t1	value	57	1	394	NA	liver	stage i	t1	n0	m0		male	2010	NA	no	hepatocellular carcinoma	r0	asian	not hispanic or latino
	TCGA-ED-A7XP-01	9.09442	tcga-ed-a7xp	2	n0	m0	t2	value	53	0	NA	400	liver	stage ii	t2	n0	m0		male	2008	NA	no	hepatocellular carcinoma	r0	asian	not hispanic or latino
	TCGA-2V-A95S-01	9.10675	tcga-2v-a95s	4	n1	m1	t2	value	NA	0	NA	NA	liver	stage ii	t2	nx	mx		female	2011	NA	no	hepatocellular carcinoma	r0	white	not hispanic or latino
	TCGA-DD-AAE8-01	9.11021	tcga-dd-aae8	1	n0	m0	t1	value	45	0	NA	664	liver	stage i	t1	n0	m0		female	2007	NA	NA	hepatocellular carcinoma	r0	white	not hispanic or latino
	TCGA-DD-AADC-01	9.12044	tcga-dd-aadc	1	n0	m0	t1	value	53	1	425	NA	liver	stage i	t1	n0	m0		female	2013	NA	no	hepatocellular carcinoma	r0	asian	not hispanic or latino
	TCGA-ZS-A9CF-01	9.12091	tcga-zs-a9cf	2	n1	m0	t2	value	64	0	NA	2412	liver	stage ii	t2	nx	mx		male	NA	NA	no	hepatocellular carcinoma	r0	asian	not hispanic or latino
	TCGA-DD-A1ED-01	9.15622	tcga-dd-a1ed	1	n0	m0	t1	value	68	0	NA	2301	liver	stage i	t1	n0	m0		male	2012	NA	no	hepatocellular carcinoma	r0	asian	not hispanic or latino
	TCGA-FV-A4ZP-01	9.1679	tcga-fv-a4zp	3	n1	m0	t3	value	78	1	2486	NA	liver	stage iiia	t3	nx	m0		male	2011	NA	no	hepatocellular carcinoma	r0	asian	not hispanic or latino
	TCGA-DD-A39V-01	9.16851	tcga-dd-a39v		n1	m0	t2	value	77	1	643	NA	liver	stage ii	t2	nx	mx		male	2008	NA	no	hepatocellular carcinoma	r0	white	not hispanic or latino
	TCGA-5R-AAAM-01	9.17039	tcga-5r-aaam	2	n0	m0	t2	value	65	1	46	NA	liver	stage ii	t2	n0	m0		male	2006	NA	no	hepatocellular carcinoma	r0	white	not hispanic or latino
	TCGA-K7-A5RG-01	9.17364	tcga-k7-a5rg	4	n1	m1	t1	value	66	0	NA	519	liver	stage i	t1	nx	m0		male	2005	NA	no	hepatocellular carcinoma	r1	white	not hispanic or latino
	TCGA-3K-AAZ8-01	9.17763	tcga-3k-aaz8	4	n1	m0	t3b	value	65	0	NA	396	liver	stage iiib	t3b	nx	m0		male	2000	NA	yes	hepatocellular carcinoma	r0	white	not hispanic or latino
	TCGA-BC-A217-01	9.17913	tcga-bc-a217	2	n0	m0	t2	value	75	1	1397	NA	liver	stage ii	t2	nx	m0		female	2013	NA	no	hepatocellular carcinoma	r0	white	not hispanic or latino
	TCGA-MI-A75H-01	9.17969	tcga-mi-a75h	4	n0	m1	NA	value	77	0	NA	747	liver	NA	NA	nx	mx		male	2012	NA	no	hepatocellular carcinoma	r0	black or african american	not hispanic or latino
	TCGA-DD-AAEG-01	9.1882	tcga-dd-aaeg	1	n0	m0	t1	value	59	0	NA	719	liver	stage i	t1	n0	mx		male	2013	NA	no	hepatocellular carcinoma	rx	black or african american	not hispanic or latino
	TCGA-4R-AA8I-01	9.20853	tcga-4r-aa8i	2	n0	m0	t2	value	66	1	262	NA	liver	stage ii	t2	nx	m0		female	2010	NA	no	hepatocellular carcinoma	r0	white	NA
	TCGA-G3-AAV6-01	9.21772	tcga-g3-aav6	3	n0	m0	t3a	value	53	1	65	NA	liver	stage iiia	t3a	n0	m0		female	2012	NA	no	hepatocellular carcinoma	r0	asian	not hispanic or latino
	TCGA-2Y-A9GT-01	9.21934	tcga-2y-a9gt	1	n0	m0	t1	value	51	1	1624	NA	liver	stage i	t1	nx	mx		male	2013	NA	no	hepatocellular carcinoma	r0	white	not hispanic or latino
	TCGA-DD-AACC-01	9.24695	tcga-dd-aacc	1	n0	m0	t1	value	61	1	1685	NA	liver	stage i	t1	n0	m0		female	2013	NA	no	hepatocellular carcinoma	r0	white	not hispanic or latino
	TCGA-DD-AAD1-01	9.26133	tcga-dd-aad1	1	n0	m0	t1	value	51	0	NA	564	liver	stage i	t1	n0	mx		male	2006	NA	no	hepatocellular carcinoma	r0	white	not hispanic or latino
	TCGA-ZP-A9CV-01	9.26566	tcga-zp-a9cv	1	n0	m0	t1	value	59	1	1088	NA	liver	NA	t1	nx	m0		male	2008	NA	no	hepatocellular carcinoma	r0	asian	not hispanic or latino
	TCGA-DD-AACN-01	9.27346	tcga-dd-aacn	1	n0	m0	t1	value	32	0	NA	1302	liver	stage i	t1	n0	m0		female	2010	NA	no	hepatocellular carcinoma	r1	asian	not hispanic or latino
	TCGA-2Y-A9H8-01	9.28444	tcga-2y-a9h8	1	n0	m0	t1	value	85	1	633	NA	liver	NA	t1	nx	mx		male	2011	NA	no	hepatocellular carcinoma	r0	white	not hispanic or latino
	TCGA-DD-A1EH-01	9.28758	tcga-dd-a1eh		n0	m0	t3	value	23	0	NA	1495	liver	stage iii	t3	n0	m0		male	2009	NA	no	hepatocellular carcinoma	r0	asian	not hispanic or latino
	TCGA-DD-A119-01	9.28774	tcga-dd-a119		n0	m0	t3a	value	40	1	223	NA	liver	stage iv	t3a	n0	mx		female	2011	NA	no	hepatocellular carcinoma	r0	white	not hispanic or latino
	TCGA-O8-A75V-01	9.29266	tcga-o8-a75v	1	n1	m0	t1	value	54	0	NA	538	liver	stage i	t1	nx	m0		male	2008	NA	no	hepatocellular carcinoma	r0	white	not hispanic or latino
	TCGA-BC-A10S-01	9.29329	tcga-bc-a10s	3	n1	m0	t3	value	81	1	1423	NA	liver	NA	t3	nx	m1		male	2003	NA	NA	hepatocellular carcinoma	r2	asian	not hispanic or latino
	TCGA-DD-AAVV-01	9.29621	tcga-dd-aavv	2	n0	m0	t2	value	56	0	NA	2455	liver	stage ii	t2	n0	mx		male	2013	NA	no	hepatocellular carcinoma	r1	NA	hispanic or latino
	TCGA-G3-AAUZ-01	9.29945	tcga-g3-aauz	1	n0	m0	t1	value	48	0	NA	480	liver	stage i	t1	n0	mx		male	1999	NA	no	hepatocellular carcinoma	r0	white	not hispanic or latino
	TCGA-XR-A8TG-01	9.30108	tcga-xr-a8tg	1	n1	m0	t1	value	58	0	NA	898	liver	stage i	t1	nx	m0		male	2007	NA	no	hepatocellular carcinoma	r0	asian	not hispanic or latino
	TCGA-CC-A7IF-01	9.3053	tcga-cc-a7if	3	n0	m0	t3	value	59	1	649	NA	liver	stage iiia	t3	n0	m0		male	2013	NA	no	hepatocellular carcinoma	r0	NA	hispanic or latino
	TCGA-ED-A5KG-01	9.31863	tcga-ed-a5kg	2	n0	m0	t2	value	60	0	NA	854	liver	stage ii	t2	n0	m0		male	2012	NA	yes	hepatocellular carcinoma	r0	white	hispanic or latino
	TCGA-BC-4072-01	9.31902	tcga-bc-4072	3	n0	m0	t3	value	74	1	1490	NA	liver	stage iiia	t3	n0	m0		male	2013	NA	no	hepatocellular carcinoma	r0	asian	not hispanic or latino
	TCGA-DD-AADW-01	9.34084	tcga-dd-aadw	1	n0	m0	t1	value	48	0	NA	587	liver	stage i	t1	n0	m0		female	2012	NA	no	hepatocellular carcinoma	r0	asian	not hispanic or latino
	TCGA-ZS-A9CG-01	9.35555	tcga-zs-a9cg	4	n1	m0	t2	value	55	0	NA	341	liver	stage ii	t2	nx	m0		female	2005	NA	no	hepatocellular carcinoma	r1	white	not hispanic or latino
	TCGA-DD-A1EB-01	9.36715	tcga-dd-a1eb		n0	m0	t1	value	72	0	NA	2017	liver	stage i	t1	n0	m0		male	2013	NA	no	hepatocellular carcinoma	r0	asian	not hispanic or latino
	TCGA-2Y-A9H3-01	9.37069	tcga-2y-a9h3	2	n1	m1	t2	value	45	0	NA	1516	liver	stage ii	t2	nx	mx		male	2013	NA	no	hepatocellular carcinoma	r0	white	not hispanic or latino
	TCGA-WX-AA46-01	9.3724	tcga-wx-aa46	2	n0	m1	t2	value	61	0	NA	756	liver	stage ii	t2	nx	m0		female	2001	NA	no	hepatocellular carcinoma	r0	NA	NA
	TCGA-KR-A7K0-01	9.37699	tcga-kr-a7k0	1	n0	m0	t1	value	65	1	65	NA	liver	stage i	t1	n0	mx		male	2010	NA	no	hepatocellular carcinoma	r0	white	hispanic or latino
	TCGA-DD-A4NQ-01	9.38309	tcga-dd-a4nq	2	n0	m0	t2	value	60	1	373	NA	liver	stage ii	t2	n0	mx		male	2012	NA	no	hepatocellular carcinoma	r0	white	not hispanic or latino
	TCGA-DD-AAW0-01	9.38389	tcga-dd-aaw0	1	n0	m0	t1	value	54	0	NA	2015	liver	stage i	t1	n0	m0		male	2013	NA	no	hepatocellular carcinoma	r0	white	NA
	TCGA-DD-A39Z-01	9.38582	tcga-dd-a39z		n1	m0	t2	value	43	1	601	NA	liver	stage ii	t2	nx	m0		male	2007	NA	no	hepatocellular carcinoma	r0	white	hispanic or latino
	TCGA-DD-A1EC-01	9.39419	tcga-dd-a1ec		n0	m0	t1	value	20	0	NA	602	liver	stage i	t1	n0	m0		male	2009	NA	no	hepatocellular carcinoma	r0	asian	not hispanic or latino
	TCGA-DD-A73G-01	9.39533	tcga-dd-a73g	1	n0	m0	t1	value	73	0	NA	3478	liver	stage i	t1	n0	m0		female	1996	NA	NA	hepatocellular carcinoma	r0	NA	NA
	TCGA-MI-A75C-01	9.40628	tcga-mi-a75c	1	n0	m0	t1	value	64	0	NA	291	liver	stage i	t1	n0	m0		female	2004	NA	no	hepatocellular carcinoma	r0	white	not hispanic or latino
	TCGA-ZP-A9CY-01	9.42892	tcga-zp-a9cy	1	n1	m0	t1	value	66	0	NA	782	liver	NA	t1	nx	m0		female	2005	NA	no	hepatocellular carcinoma	r0	white	not hispanic or latino
	TCGA-DD-AAD3-01	9.43749	tcga-dd-aad3	1	n0	m0	t1	value	43	0	NA	1295	liver	stage i	t1	n0	m0		male	2012	NA	no	hepatocellular carcinoma	r0	white	not hispanic or latino
	TCGA-BC-A10T-01	9.44129	tcga-bc-a10t		n1	m0	t4	value	76	1	837	NA	liver	NA	t4	nx	mx		female	2011	NA	no	hepatocellular carcinoma	r0	white	not hispanic or latino
	TCGA-DD-A73C-01	9.44346	tcga-dd-a73c	3	n0	m0	t3a	value	65	0	NA	701	liver	stage iiia	t3a	n0	m0		male	2011	NA	no	hepatocellular carcinoma	r0	asian	not hispanic or latino
	TCGA-5R-AA1D-01	9.44853	tcga-5r-aa1d	3	n0	m0	t3a	value	17	0	NA	449	liver	stage iiia	t3a	n0	mx		male	2000	NA	no	hepatocellular carcinoma	r1	white	not hispanic or latino
	TCGA-CC-5260-01	9.45899	tcga-cc-5260	4	n0	m0	t4	value	61	1	87	NA	liver	stage iiic	t4	n0	m0		female	2012	NA	no	hepatocellular carcinoma	r0	white	not hispanic or latino
	TCGA-DD-A1EK-01	9.46069	tcga-dd-a1ek	4	n0	m1	t4	value	64	1	558	NA	liver	stage ivb	t4	n0	m0		female	2013	NA	yes	hepatocellular carcinoma	r0	white	not hispanic or latino
	TCGA-BD-A2L6-01	9.46501	tcga-bd-a2l6		n1	m0	t2	value	69	0	NA	1363	liver	NA	t2	nx	m0		female	2010	NA	no	hepatocellular carcinoma	rx	asian	not hispanic or latino
	TCGA-DD-A3A4-01	9.46763	tcga-dd-a3a4		n0	m0	t3	value	37	1	612	NA	liver	stage iiia	t3	n0	m1		female	2008	NA	no	hepatocellular carcinoma	r0	white	not hispanic or latino
	TCGA-ED-A4XI-01	9.48126	tcga-ed-a4xi	2	n0	m0	t2	value	58	0	NA	819	liver	stage ii	t2	n0	mx		male	2011	NA	no	hepatocellular carcinoma	r0	white	NA
	TCGA-ED-A627-01	9.48278	tcga-ed-a627	4	n1	m0	t1	value	74	0	NA	423	liver	stage i	t1	nx	m0		male	1998	NA	no	hepatocellular carcinoma	r0	white	not hispanic or latino
	TCGA-DD-A3A9-01	9.50034	tcga-dd-a3a9	4	n0	m1	t4	value	64	1	931	NA	liver	stage ivb	t4	n0	m0		male	2012	NA	no	hepatocellular carcinoma	r0	asian	not hispanic or latino
	TCGA-DD-A4NS-01	9.50273	tcga-dd-a4ns	1	n0	m0	t1	value	61	1	2456	NA	liver	stage i	t1	n0	m0		male	2012	NA	no	hepatocellular carcinoma	r0	white	not hispanic or latino
	TCGA-G3-A3CI-01	9.52081	tcga-g3-a3ci	1	n0	m0	t1	value	71	0	NA	180	liver	stage i	t1	n0	m1		female	2001	NA	NA	hepatocellular carcinoma	r0	white	not hispanic or latino
	TCGA-DD-AAD2-01	9.52335	tcga-dd-aad2	1	n0	m0	t1	value	66	0	NA	658	liver	stage i	t1	n0	m0		female	2005	NA	no	hepatocellular carcinoma	r0	white	not hispanic or latino
	TCGA-DD-AADP-01	9.5253	tcga-dd-aadp	1	n0	m0	t1	value	45	0	NA	458	liver	stage i	t1	n0	m0		male	2011	NA	NA	hepatocellular carcinoma	r0	white	not hispanic or latino
	TCGA-K7-A5RF-01	9.53161	tcga-k7-a5rf	1	n1	m0	t1	value	64	0	NA	631	liver	stage i	t1	nx	m0		male	2010	NA	no	hepatocellular carcinoma	r0	asian	not hispanic or latino
	TCGA-DD-AAVW-01	9.5415	tcga-dd-aavw	1	n0	m0	t1	value	35	0	NA	2317	liver	stage i	t1	n0	m0		male	2013	NA	no	hepatocellular carcinoma	r0	asian	not hispanic or latino
	TCGA-CC-A3MB-01	9.57192	tcga-cc-a3mb	3	n0	m0	t3	value	36	1	315	NA	liver	stage iiia	t3	n0	mx		male	2012	NA	no	hepatocellular carcinoma	r0	white	not hispanic or latino
	TCGA-DD-A4ND-01	9.57712	tcga-dd-a4nd	1	n0	m0	t1	value	56	0	NA	2746	liver	stage i	t1	n0	m0		male	2008	NA	no	hepatocellular carcinoma	r0	asian	not hispanic or latino
	TCGA-5C-AAPD-01	9.57855	tcga-5c-aapd	2	n0	m0	t2	value	61	0	NA	20	liver	stage ii	t2	n0	m0		male	2011	NA	no	hepatocellular carcinoma	r0	asian	not hispanic or latino
	TCGA-FV-A2QQ-01	9.59024	tcga-fv-a2qq	1	n0	m0	t1	value	80	0	NA	729	liver	stage i	t1	n0	m0		female	2007	NA	no	hepatocellular carcinoma	r0	white	not hispanic or latino
	TCGA-T1-A6J8-01	9.59647	tcga-t1-a6j8	1	n1	m0	t1	value	68	0	NA	23	liver	NA	t1	nx	m0		male	2013	NA	no	hepatocholangiocarcinoma (mixed)	r0	asian	not hispanic or latino
	TCGA-DD-A4NB-01	9.60172	tcga-dd-a4nb	1	n0	m0	t1	value	25	0	NA	989	liver	stage i	t1	n0	mx		male	2011	NA	no	hepatocellular carcinoma	r0	white	not hispanic or latino
	TCGA-BC-A10W-01	9.60358	tcga-bc-a10w		n1	m0	t4	value	50	1	91	NA	liver	NA	t4	nx	m0		male	2013	NA	NA	hepatocellular carcinoma	rx	white	not hispanic or latino
	TCGA-CC-5263-01	9.60411	tcga-cc-5263	3	n0	m0	t3	value	35	1	129	NA	liver	stage iiia	t3	n0	m0		male	2011	NA	no	fibrolamellar carcinoma	r0	white	not hispanic or latino
	TCGA-DD-A114-01	9.60817	tcga-dd-a114		n1	m0	t2	value	42	1	1149	NA	liver	stage ii	t2	NA	mx		male	2002	NA	no	hepatocellular carcinoma	r1	asian	not hispanic or latino
	TCGA-ED-A66X-01	9.61057	tcga-ed-a66x	3	n0	m0	t3a	value	35	0	NA	406	liver	stage iiia	t3a	n0	m0		male	2010	NA	no	hepatocellular carcinoma	rx	asian	not hispanic or latino
	TCGA-CC-A8HT-01	9.61516	tcga-cc-a8ht	3	n0	m0	t3	value	74	1	140	NA	liver	stage iiia	t3	n0	m0		male	2005	NA	no	hepatocellular carcinoma	r0	black or african american	not hispanic or latino
	TCGA-DD-A4NA-01	9.61857	tcga-dd-a4na	4	n1	m0	t2	value	67	0	NA	1008	liver	stage iiic	t2	n1	m0		male	2013	NA	no	hepatocellular carcinoma	r0	asian	not hispanic or latino
	TCGA-UB-A7ME-01	9.62118	tcga-ub-a7me	1	n1	m0	t1	value	51	0	NA	486	liver	stage i	t1	nx	m0		male	2013	NA	no	hepatocellular carcinoma	r0	asian	not hispanic or latino
	TCGA-DD-AACM-01	9.62283	tcga-dd-aacm	2	n0	m0	t2	value	48	0	NA	1769	liver	stage ii	t2	n0	m0		female	2009	NA	no	hepatocellular carcinoma	r0	white	not hispanic or latino
	TCGA-UB-AA0U-01	9.6399	tcga-ub-aa0u	4	n1	m0	t2	value	60	0	NA	327	liver	stage ii	t2	nx	mx		male	2013	NA	no	hepatocellular carcinoma	r0	asian	not hispanic or latino
	TCGA-DD-AACL-01	9.64826	tcga-dd-aacl	1	n0	m0	t1	value	66	1	107	NA	liver	stage i	t1	n0	m0		male	2009	NA	no	hepatocellular carcinoma	r0	asian	not hispanic or latino
	TCGA-G3-A5SM-01	9.6498	tcga-g3-a5sm	2	n1	m0	t2	value	58	0	NA	520	liver	stage ii	t2	nx	mx		male	2013	NA	no	hepatocellular carcinoma	r1	white	not hispanic or latino
	TCGA-ZP-A9CZ-01	9.65436	tcga-zp-a9cz	1	n1	m0	t1	value	72	0	NA	706	liver	NA	t1	nx	m0		female	2008	NA	no	hepatocellular carcinoma	r0	asian	not hispanic or latino
	TCGA-HP-A5MZ-01	9.65859	tcga-hp-a5mz	1	n0	m0	t1	value	62	1	91	NA	liver	stage i	t1	nx	m0		male	2012	NA	no	hepatocellular carcinoma	r0	white	not hispanic or latino
	TCGA-G3-A7M7-01	9.65911	tcga-g3-a7m7	1	n0	m0	t1	value	65	0	NA	361	liver	stage i	t1	nx	mx		male	2011	NA	no	hepatocellular carcinoma	r0	asian	not hispanic or latino
	TCGA-DD-A11D-01	9.66712	tcga-dd-a11d		n0	m0	t1	value	57	1	1560	NA	liver	stage i	t1	n0	m0		male	NA	NA	no	hepatocellular carcinoma	r0	NA	NA
	TCGA-WX-AA47-01	9.66911	tcga-wx-aa47	3	n0	m0	t3a	value	33	1	556	NA	liver	stage iiia	t3a	nx	mx		male	2013	NA	no	hepatocellular carcinoma	r0	white	not hispanic or latino
	TCGA-DD-A4NH-01	9.6757	tcga-dd-a4nh	3	n0	m0	t3b	value	65	0	NA	917	liver	stage iiib	t3b	n0	m0		female	2006	NA	no	hepatocellular carcinoma	r0	white	not hispanic or latino
	TCGA-WQ-AB4B-01	9.71445	tcga-wq-ab4b	2	n0	m0	t2	value	62	0	NA	395	liver	stage ii	t2	nx	mx		female	2012	NA	yes	hepatocellular carcinoma	r0	white	not hispanic or latino
	TCGA-EP-A2KC-01	9.71533	tcga-ep-a2kc	1	n0	m0	t1	value	62	1	19	NA	liver	stage i	t1	nx	m0		female	2011	NA	no	hepatocellular carcinoma	r0	white	not hispanic or latino
	TCGA-G3-A25Y-01	9.71876	tcga-g3-a25y	1	n0	m0	t1	value	52	1	452	NA	liver	stage i	t1	n0	m0		male	2013	NA	no	hepatocellular carcinoma	r0	white	not hispanic or latino
	TCGA-CC-A7IJ-01	9.72033	tcga-cc-a7ij	2	n0	m0	t2	value	56	0	NA	382	liver	stage ii	t2	n0	mx		male	2011	NA	no	hepatocellular carcinoma	r0	black or african american	not hispanic or latino
	TCGA-MI-A75I-01	9.73175	tcga-mi-a75i	2	n0	m0	t2	value	61	0	NA	630	liver	NA	t2	nx	m0		female	2006	NA	no	hepatocellular carcinoma	r0	asian	not hispanic or latino
	TCGA-2Y-A9GV-01	9.74575	tcga-2y-a9gv	1	n0	m0	t1	value	54	1	2532	NA	liver	stage i	t1	nx	m0		male	2013	NA	no	hepatocellular carcinoma	r0	asian	not hispanic or latino
	TCGA-CC-A5UC-01	9.74974	tcga-cc-a5uc	3	n0	m0	t3	value	63	1	347	NA	liver	stage iiia	t3	n0	mx		male	2011	NA	no	hepatocellular carcinoma	r0	black or african american	not hispanic or latino
	TCGA-RC-A7SK-01	9.75471	tcga-rc-a7sk	1	n0	m0	t1	value	59	0	NA	472	liver	stage i	t1	n0	mx		female	2007	NA	no	hepatocellular carcinoma	r0	white	not hispanic or latino
	TCGA-G3-A5SJ-01	9.7644	tcga-g3-a5sj	2	n0	m0	t1	value	59	0	NA	698	liver	stage i	t1	nx	m0		male	2012	NA	no	hepatocellular carcinoma	r0	asian	not hispanic or latino
	TCGA-EP-A3RK-01	9.76733	tcga-ep-a3rk		n0	m1	t3a	value	73	0	NA	363	liver	stage iiia	t3a	nx	m0		male	2013	NA	no	hepatocellular carcinoma	r0	asian	not hispanic or latino
	TCGA-G3-A25W-01	9.77846	tcga-g3-a25w	3	n0	m0	t3b	value	79	0	NA	935	liver	stage iiib	t3b	n0	m0		male	2012	NA	no	hepatocellular carcinoma	r0	white	not hispanic or latino
	TCGA-DD-AAVR-01	9.80177	tcga-dd-aavr	1	n0	m0	t1	value	44	0	NA	2513	liver	stage i	t1	n0	mx		male	2012	NA	no	hepatocellular carcinoma	NA	white	not hispanic or latino
	TCGA-DD-A1EI-01	9.8278	tcga-dd-a1ei		n0	m0	t1	value	46	0	NA	183	liver	stage i	t1	n0	m0		female	2010	NA	no	hepatocellular carcinoma	r0	white	not hispanic or latino
	TCGA-DD-A116-01	9.83238	tcga-dd-a116		n0	m0	t3	value	68	1	1622	NA	liver	stage iiia	t3	n0	m0		male	2007	NA	no	hepatocellular carcinoma	r0	asian	not hispanic or latino
	TCGA-DD-AADK-01	9.8612	tcga-dd-aadk	2	n0	m0	t2	value	68	0	NA	1049	liver	stage ii	t2	n0	m0		male	2008	NA	NA	hepatocellular carcinoma	r0	asian	not hispanic or latino
	TCGA-DD-A113-01	9.86837	tcga-dd-a113		n0	m0	t2	value	55	0	NA	2425	liver	stage ii	t2	n0	m0		male	2002	NA	yes	hepatocellular carcinoma	r0	asian	not hispanic or latino
	TCGA-PD-A5DF-01	9.87613	tcga-pd-a5df	4	n0	m0	t4	value	58	1	639	NA	liver	stage iiib	t4	n0	m0		female	2011	NA	no	hepatocellular carcinoma	r0	asian	not hispanic or latino
	TCGA-FV-A495-01	9.88303	tcga-fv-a495	2	n0	m0	t2	value	51	0	NA	1	liver	stage ii	t2	nx	m0		female	2006	NA	no	hepatocellular carcinoma	r0	white	not hispanic or latino
	TCGA-ES-A2HT-01	9.89786	tcga-es-a2ht		n0	m1	t1	value	54	1	438	NA	liver	stage i	t1	nx	m0		female	2007	NA	no	hepatocellular carcinoma	NA	white	not hispanic or latino
	TCGA-DD-A39X-01	9.91141	tcga-dd-a39x		n0	m0	t1	value	78	1	1694	NA	liver	stage i	t1	nx	m0		female	2012	NA	NA	hepatocellular carcinoma	r0	white	not hispanic or latino
	TCGA-DD-AAVQ-01	9.91806	tcga-dd-aavq	1	n0	m0	t1	value	38	0	NA	2728	liver	stage i	t1	n0	mx		male	2007	NA	NA	hepatocellular carcinoma	r0	black or african american	not hispanic or latino
	TCGA-RC-A6M6-01	9.92912	tcga-rc-a6m6	2	n0	m0	t2	value	75	0	NA	9	liver	stage ii	t2	nx	m0		female	1998	NA	no	hepatocellular carcinoma	r0	white	not hispanic or latino
	TCGA-XR-A8TD-01	9.93607	tcga-xr-a8td	3	n0	m0	t3	value	49	0	NA	1030	liver	stage iiib	t3	n0	m0		male	2007	NA	no	hepatocellular carcinoma	r0	asian	not hispanic or latino
	TCGA-2Y-A9H6-01	9.93672	tcga-2y-a9h6	1	n0	m0	t1	value	68	0	NA	357	liver	stage i	t1	nx	m0		male	2011	NA	NA	hepatocellular carcinoma	r1	white	not hispanic or latino
	TCGA-HP-A5N0-01	9.9413	tcga-hp-a5n0	4	n1	m0	tx	value	87	1	1147	NA	liver	NA	tx	nx	m0		female	2012	NA	no	hepatocellular carcinoma	r0	white	hispanic or latino
	TCGA-5C-A9VG-01	9.96026	tcga-5c-a9vg	2	n0	m0	t2	value	58	0	NA	328	liver	stage ii	t2	n0	mx		female	2011	NA	no	hepatocellular carcinoma	r0	white	not hispanic or latino
	TCGA-DD-AACZ-01	9.96156	tcga-dd-aacz	1	n0	m0	t1	value	63	1	171	NA	liver	stage i	t1	n0	m0		female	NA	NA	no	hepatocellular carcinoma	r0	NA	NA
	TCGA-FV-A3I1-01	9.96164	tcga-fv-a3i1		n0	m1	t2	value	NA	1	247	NA	liver	stage ii	t2	n0	m0		male	2013	NA	no	hepatocellular carcinoma	r0	white	not hispanic or latino
	TCGA-DD-AACX-01	9.96274	tcga-dd-aacx	2	n0	m0	t2	value	66	0	NA	170	liver	stage ii	t2	n0	m0		female	2010	NA	no	hepatocellular carcinoma	r0	asian	not hispanic or latino
	TCGA-RC-A6M5-01	9.96571	tcga-rc-a6m5	1	n1	m0	t1	value	20	0	NA	15	liver	stage iva	t1	n1	mx		female	2011	NA	no	hepatocellular carcinoma	r0	white	not hispanic or latino
	TCGA-BC-A112-01	9.99802	tcga-bc-a112	3	n1	m0	t3	value	80	1	153	NA	liver	NA	t3	nx	m0		male	2010	NA	no	hepatocellular carcinoma	r0	asian	not hispanic or latino
	TCGA-G3-A7M6-01	10.0057	tcga-g3-a7m6	1	n1	m0	t1	value	60	0	NA	632	liver	stage i	t1	nx	m0		female	2012	NA	NA	fibrolamellar carcinoma	r0	white	NA
	TCGA-CC-5261-01	10.0091	tcga-cc-5261	2	n0	m0	t2	value	44	1	97	NA	liver	stage ii	t2	n0	mx		male	2009	NA	no	hepatocellular carcinoma	r0	white	not hispanic or latino
	TCGA-BC-A110-01	10.0128	tcga-bc-a110		n1	m0	t1	value	51	1	2116	NA	liver	NA	t1	nx	mx		female	2013	NA	no	hepatocellular carcinoma	r0	white	not hispanic or latino
	TCGA-BC-A10X-01	10.0195	tcga-bc-a10x		n0	m0	t3a	value	52	1	770	NA	liver	stage iiia	t3a	n0	m0		male	2010	NA	no	hepatocellular carcinoma	rx	asian	not hispanic or latino
	TCGA-UB-A7MA-01	10.0329	tcga-ub-a7ma	2	n0	m0	t2b	value	62	0	NA	848	liver	stage ii	t2b	n0	mx		female	2003	NA	no	hepatocellular carcinoma	r0	black or african american	not hispanic or latino
	TCGA-G3-A3CH-01	10.0417	tcga-g3-a3ch		n0	m0	t3a	value	53	0	NA	780	liver	stage iiia	t3a	n0	mx		female	2002	NA	no	hepatocellular carcinoma	r0	white	not hispanic or latino
	TCGA-DD-A115-01	10.0903	tcga-dd-a115	3	n0	m0	t3	value	53	1	2542	NA	liver	stage iiia	t3	n0	m0		female	2013	NA	no	hepatocholangiocarcinoma (mixed)	r1	white	not hispanic or latino
	TCGA-ZP-A9D1-01	10.1211	tcga-zp-a9d1	1	n1	m0	t1	value	56	0	NA	21	liver	NA	t1	nx	m0		male	2010	NA	no	hepatocellular carcinoma	r0	asian	not hispanic or latino
	TCGA-BC-A10R-01	10.1225	tcga-bc-a10r		n1	m0	t3	value	66	1	308	NA	liver	NA	t3	nx	m0		male	2002	NA	no	hepatocellular carcinoma	r0	white	NA
	TCGA-CC-5262-01	10.1574	tcga-cc-5262	4	n0	m0	t4	value	67	1	103	NA	liver	stage iiic	t4	n0	mx		female	2012	NA	no	hepatocellular carcinoma	r0	white	not hispanic or latino
	TCGA-BC-A10Q-01	10.1639	tcga-bc-a10q		n1	m1	t2	value	72	1	1135	NA	liver	NA	t2	nx	mx		female	1999	NA	no	hepatocellular carcinoma	r0	white	not hispanic or latino
	TCGA-UB-AA0V-01	10.1923	tcga-ub-aa0v	4	n1	m0	NA	value	69	0	NA	314	liver	stage i	NA	nx	m0		male	2010	NA	no	hepatocellular carcinoma	NA	asian	not hispanic or latino
	TCGA-DD-A39Y-01	10.1925	tcga-dd-a39y	1	n0	m0	t1	value	67	1	171	NA	liver	stage i	t1	nx	mx		female	1998	NA	no	hepatocellular carcinoma	r1	white	not hispanic or latino
	TCGA-CC-A7IE-01	10.1986	tcga-cc-a7ie	3	n0	m0	t3	value	57	1	217	NA	liver	stage iiia	t3	n0	mx		female	2013	NA	no	hepatocellular carcinoma	r0	white	not hispanic or latino
	TCGA-G3-A25V-01	10.205	tcga-g3-a25v	1	n0	m0	t1	value	68	0	NA	860	liver	stage i	t1	n0	m0		male	2002	NA	no	hepatocellular carcinoma	r0	asian	not hispanic or latino
	TCGA-CC-A3MC-01	10.2162	tcga-cc-a3mc	3	n0	m0	t3	value	54	0	NA	363	liver	stage iiia	t3	n0	m0		male	2012	NA	no	hepatocellular carcinoma	r0	asian	not hispanic or latino
	TCGA-DD-AAE0-01	10.2206	tcga-dd-aae0	3	n0	m0	t3a	value	45	0	NA	555	liver	stage iiia	t3a	n0	m0		male	2010	NA	no	hepatocellular carcinoma	r0	white	not hispanic or latino
	TCGA-G3-A25T-01	10.2246	tcga-g3-a25t	3	n0	m0	t3	value	45	0	NA	1553	liver	stage iiia	t3	n0	m0		male	2011	NA	no	hepatocellular carcinoma	r0	asian	not hispanic or latino
	TCGA-5C-A9VH-01	10.2316	tcga-5c-a9vh	1	n0	m0	t1	value	70	0	NA	322	liver	stage i	t1	n0	m0		female	2013	NA	no	hepatocellular carcinoma	r0	asian	not hispanic or latino
	TCGA-G3-AAV7-01	10.2424	tcga-g3-aav7	2	n0	m0	t2	value	38	0	NA	361	liver	stage ii	t2	n0	m0		female	2007	NA	no	hepatocellular carcinoma	r0	white	not hispanic or latino
	TCGA-CC-A9FV-01	10.3018	tcga-cc-a9fv	3	n0	m0	t3	value	57	0	NA	0	liver	stage iiia	t3	n0	m0		male	2013	NA	no	hepatocellular carcinoma	r0	white	not hispanic or latino
	TCGA-ED-A97K-01	10.3265	tcga-ed-a97k	3	n0	m0	t3a	value	54	0	NA	6	liver	stage iiia	t3a	n0	m0		male	2013	NA	no	hepatocellular carcinoma	r0	asian	not hispanic or latino
	TCGA-GJ-A9DB-01	10.3401	tcga-gj-a9db	1	n0	m0	t1	value	68	1	67	NA	liver	stage i	t1	n0	m0		male	2013	NA	NA	hepatocellular carcinoma	r0	asian	not hispanic or latino
	TCGA-MR-A8JO-01	10.3587	tcga-mr-a8jo	1	n0	m0	t1	value	34	0	NA	330	liver	stage i	t1	n0	m0		male	2013	NA	no	hepatocholangiocarcinoma (mixed)	r0	asian	not hispanic or latino
	TCGA-BD-A3ER-01	10.3614	tcga-bd-a3er	4	n1	m0	t2	value	62	0	NA	1115	liver	stage ii	t2	nx	mx		male	2013	NA	no	hepatocellular carcinoma	r0	white	not hispanic or latino
	TCGA-ED-A7XO-01	10.3691	tcga-ed-a7xo	3	n0	m0	t3a	value	29	0	NA	427	liver	stage iiia	t3a	n0	mx		male	2013	NA	no	fibrolamellar carcinoma	rx	white	NA
	TCGA-2Y-A9GW-01	10.3775	tcga-2y-a9gw	4	n0	m1	t1	value	64	1	1271	NA	liver	stage i	t1	n0	mx		male	2011	NA	no	hepatocellular carcinoma	r0	white	not hispanic or latino
	TCGA-ZS-A9CD-01	10.392	tcga-zs-a9cd	2	n1	m0	t2	value	73	1	1386	NA	liver	stage ii	t2	nx	m0		male	2013	NA	no	hepatocellular carcinoma	r0	asian	not hispanic or latino
	TCGA-WX-AA44-01	10.4036	tcga-wx-aa44	1	n1	m0	t1	value	64	0	NA	615	liver	stage i	t1	nx	mx		male	2007	NA	no	hepatocellular carcinoma	r0	white	not hispanic or latino
	TCGA-2Y-A9H5-01	10.405	tcga-2y-a9h5	1	n0	m0	t1	value	59	1	555	NA	liver	stage i	t1	n0	mx		male	2010	NA	no	hepatocellular carcinoma	r0	white	not hispanic or latino
	TCGA-G3-A25X-01	10.422	tcga-g3-a25x	2	n0	m0	t2	value	73	0	NA	1779	liver	stage ii	t2	n0	mx		female	2011	NA	yes	hepatocellular carcinoma	rx	white	hispanic or latino
	TCGA-ZP-A9D2-01	10.4232	tcga-zp-a9d2	2	n1	m0	t2	value	51	1	765	NA	liver	NA	t2	nx	mx		female	2010	NA	no	hepatocellular carcinoma	r0	white	not hispanic or latino
	TCGA-BD-A3EP-01	10.424	tcga-bd-a3ep		n0	m0	t1	value	75	0	NA	409	liver	stage i	t1	n0	m0		male	2007	NA	no	hepatocellular carcinoma	r0	asian	not hispanic or latino
	TCGA-G3-A7M9-01	10.4991	tcga-g3-a7m9	3	n1	m1	t3b	value	70	1	56	NA	liver	stage iiib	t3b	nx	mx		male	2012	NA	no	hepatocellular carcinoma	r0	white	not hispanic or latino
	TCGA-G3-AAV3-01	10.5252	tcga-g3-aav3	2	n0	m0	t2	value	58	0	NA	412	liver	stage ii	t2	n0	m0		female	2010	NA	no	hepatocellular carcinoma	r0	black or african american	not hispanic or latino
	TCGA-2Y-A9GX-01	10.5356	tcga-2y-a9gx	1	n1	m1	t1	value	68	0	NA	2442	liver	stage i	t1	nx	mx		male	2013	NA	no	hepatocellular carcinoma	r0	white	not hispanic or latino
	TCGA-RC-A7SH-01	10.5526	tcga-rc-a7sh	2	n0	m0	t2	value	42	0	NA	468	liver	stage ii	t2	n0	m0		female	2013	NA	no	hepatocellular carcinoma	r0	white	not hispanic or latino
	TCGA-DD-A3A7-01	10.557	tcga-dd-a3a7	3	n0	m0	t3b	value	67	1	419	NA	liver	stage iiib	t3b	n0	mx		male	2007	NA	no	hepatocellular carcinoma	r1	white	not hispanic or latino
	TCGA-DD-A1EG-01	10.5594	tcga-dd-a1eg		n0	m0	t1	value	76	1	1372	NA	liver	stage i	t1	n0	m0		male	2012	NA	no	hepatocellular carcinoma	r0	asian	not hispanic or latino
	TCGA-DD-A3A0-01	10.5724	tcga-dd-a3a0	1	n1	m0	t1	value	70	1	785	NA	liver	stage i	t1	nx	m0		male	1998	NA	no	hepatocellular carcinoma	r0	NA	NA
	TCGA-BC-4073-01	10.5887	tcga-bc-4073	3	n0	m0	t3	value	73	0	NA	849	liver	stage iiia	t3	n0	m0		male	2007	NA	no	hepatocellular carcinoma	r0	white	not hispanic or latino
	TCGA-EP-A3JL-01	10.5963	tcga-ep-a3jl	1	n1	m0	t1	value	76	0	NA	303	liver	stage i	t1	nx	m0		male	2001	NA	no	hepatocellular carcinoma	r0	white	not hispanic or latino
	TCGA-DD-AAD5-01	10.6157	tcga-dd-aad5	1	n0	m0	t1	value	54	0	NA	1345	liver	stage i	t1	n0	mx		male	2009	NA	no	hepatocellular carcinoma	r1	white	not hispanic or latino
	TCGA-WQ-A9G7-01	10.6279	tcga-wq-a9g7	3	n1	m0	t3a	value	NA	0	NA	30	liver	NA	t3a	nx	mx		male	2011	NA	no	hepatocellular carcinoma	NA	white	not hispanic or latino
	TCGA-G3-A3CG-01	10.6788	tcga-g3-a3cg	1	n0	m0	t1	value	80	0	NA	673	liver	stage i	t1	n0	m0		male	2011	NA	no	hepatocellular carcinoma	r0	asian	not hispanic or latino
	TCGA-CC-A7IG-01	10.6964	tcga-cc-a7ig	2	n0	m0	t2	value	47	1	299	NA	liver	stage ii	t2	n0	m0		female	2013	NA	no	hepatocellular carcinoma	r0	white	not hispanic or latino
	TCGA-FV-A2QR-01	10.7579	tcga-fv-a2qr		n0	m0	t1	value	NA	1	581	NA	liver	stage i	t1	n0	m0		male	2011	NA	no	hepatocellular carcinoma	r1	white	not hispanic or latino
	TCGA-DD-A3A6-01	10.8309	tcga-dd-a3a6		n0	m0	t2	value	72	1	3258	NA	liver	stage ii	t2	n0	m0		male	2013	NA	no	hepatocellular carcinoma	r0	asian	not hispanic or latino
	TCGA-UB-A7MD-01	10.8487	tcga-ub-a7md	1	n0	m0	t1	value	67	1	52	NA	liver	stage i	t1	n0	m0		male	2006	NA	no	hepatocellular carcinoma	rx	white	not hispanic or latino
	TCGA-RC-A6M3-01	10.9178	tcga-rc-a6m3	2	n0	m0	t2	value	24	0	NA	0	liver	stage ii	t2	n0	m0		female	1997	NA	no	hepatocellular carcinoma	r0	white	not hispanic or latino
	TCGA-GJ-A3OU-01	10.925	tcga-gj-a3ou	1	n1	m0	t1	value	59	0	NA	879	liver	stage i	t1	nx	mx		male	2013	NA	no	hepatocellular carcinoma	r0	black or african american	not hispanic or latino
	TCGA-ED-A7PZ-01	10.9659	tcga-ed-a7pz	4	n1	m0	t2	value	61	0	NA	6	liver	stage ii	t2	nx	m0		male	2009	NA	NA	hepatocellular carcinoma	r0	american indian or alaska native	NA
	TCGA-DD-A3A1-01	10.9957	tcga-dd-a3a1		n0	m0	t3b	value	65	1	233	NA	liver	stage iiia	t3b	n0	mx		male	2011	NA	no	hepatocellular carcinoma	rx	white	not hispanic or latino
	TCGA-KR-A7K8-01	11.0104	tcga-kr-a7k8	1	n0	m0	t1	value	57	0	NA	906	liver	stage i	t1	n0	m0		male	2013	NA	no	hepatocellular carcinoma	r0	asian	not hispanic or latino
	TCGA-MI-A75E-01	11.0125	tcga-mi-a75e	4	n0	m0	t4	value	61	0	NA	507	liver	stage iiic	t4	n0	m0		male	2001	NA	no	hepatocellular carcinoma	r0	NA	NA
	TCGA-CC-A1HT-01	11.035	tcga-cc-a1ht	3	n0	m0	t3	value	50	1	101	NA	liver	stage iiia	t3	n0	m0		male	2012	NA	no	hepatocellular carcinoma	r0	NA	NA
	TCGA-YA-A8S7-01	11.042	tcga-ya-a8s7	3	n0	m0	t3a	value	68	1	412	NA	liver	stage iiia	t3a	n0	m0		male	2013	NA	no	hepatocellular carcinoma	r0	white	not hispanic or latino
	TCGA-2Y-A9H2-01	11.1259	tcga-2y-a9h2	1	n0	m0	t1	value	64	0	NA	1731	liver	stage i	t1	n0	m0		male	2010	NA	no	hepatocellular carcinoma	NA	asian	not hispanic or latino
	TCGA-2Y-A9GS-01	11.2124	tcga-2y-a9gs	2	n1	m0	t2	value	58	1	724	NA	liver	NA	t2	nx	mx		male	2012	NA	no	hepatocellular carcinoma	r0	white	hispanic or latino
	TCGA-ED-A82E-01	11.2149	tcga-ed-a82e	3	n0	m0	t3a	value	60	0	NA	408	liver	stage iiia	t3a	n0	mx		female	2010	NA	no	hepatocellular carcinoma	r0	white	not hispanic or latino
	TCGA-CC-A3MA-01	11.3442	tcga-cc-a3ma	3	n0	m0	t3	value	61	1	303	NA	liver	stage iiia	t3	n0	mx		male	2006	NA	no	hepatocellular carcinoma	r0	white	hispanic or latino
	TCGA-K7-AAU7-01	11.3779	tcga-k7-aau7	2	n1	m0	t2a	value	61	0	NA	359	liver	stage ii	t2a	nx	m0		female	2013	NA	no	hepatocellular carcinoma	r0	asian	not hispanic or latino
	TCGA-CC-A3M9-01	11.4473	tcga-cc-a3m9	3	n0	m0	t3	value	45	1	300	NA	liver	stage iiia	t3	n0	m0		male	2011	NA	no	hepatocellular carcinoma	r0	asian	not hispanic or latino
	TCGA-DD-AA3A-01	11.4926	tcga-dd-aa3a	1	n0	m0	t1	value	81	1	410	NA	liver	stage i	t1	n0	mx		male	2013	NA	no	hepatocholangiocarcinoma (mixed)	rx	white	not hispanic or latino
	TCGA-ED-A7PX-01	11.4977	tcga-ed-a7px	2	n1	m0	t2	value	48	0	NA	6	liver	stage ii	t2	nx	m0		male	2011	NA	no	hepatocellular carcinoma	r0	asian	not hispanic or latino
	TCGA-FV-A3I0-01	11.5824	tcga-fv-a3i0		n1	m0	t2	value	76	0	NA	848	liver	stage ii	t2	nx	mx		female	2009	NA	no	hepatocholangiocarcinoma (mixed)	r0	white	not hispanic or latino
	TCGA-CC-A7II-01	11.6472	tcga-cc-a7ii	3	n0	m0	t3	value	54	0	NA	399	liver	stage iiia	t3	n0	m0		female	2013	NA	no	hepatocellular carcinoma	r0	asian	not hispanic or latino
